# Supplementary material for: Comparative Analysis of Severe Clinical Outcomes in Hospitalized Patients with RSV, Influenza, and COVID-19 Across Early and Late COVID-19 Pandemic Phases (2021–2024)
Source: J Clin Med. 2025 Jul 10;14(14):4894. doi: 10.3390/jcm14144894 (PMC12295860; doi:10.3390/jcm14144894)
Supplement: Supplementary file 1 [file jcm-14-04894-s001.zip]

Archive with 1 entries (1 files):
- jcm-3706063-supplementary.pdf
